# Supplementary material for: Therapeutic Potential of Ramalin Derivatives with Enhanced Stability in the Treatment of Alzheimer’s Disease
Source: Molecules. 2024 Nov 5;29(22):5223. doi: 10.3390/molecules29225223 (PMC11597085; doi:10.3390/molecules29225223)
Supplement: Supplementary file 1 [file molecules-29-05223-s001.zip]

Archive with 1 entries (1 files):
- molecules-3261724-supplementary.pdf
